# Supplementary material for: Laminin-guided highly efficient endothelial commitment from human pluripotent stem cells
Source: Sci Rep. 2016 Nov 2;6:35680. doi: 10.1038/srep35680 (PMC5090224; doi:10.1038/srep35680)
Supplement: Supplementary Tables [file srep35680-s2.xlsx]

## Sheet: Supplementary table 1
Supplementary Table 1. Gene set enrichment following the orderly differentiation. Data sets of samples at stage B to F were independently compared to Stage A by GSEA. Before analysis, the criterion requiring RPKM >0 in at least one sample were applied. Lists of significantly (FDR<0.25, p<0.0075) up-represented pathways at each stage were shown (size-filtered by 12-500).
Stage B_HALLMARK	SIZE	ES	NES	NOM p-val	FDR q-val
OXIDATIVE_PHOSPHORYLATION	130	0.285383	1.42598	0.00675676	0.155448
Stage C_HALLMARK	SIZE	ES	NES	NOM p-val	FDR q-val
EPITHELIAL_MESENCHYMAL_TRANSITION	102	0.515236	2.50973	0	0
ANGIOGENESIS	20	0.652206	2.14336	0	0
TNFA_SIGNALING_VIA_NFKB	99	0.408322	1.96408	0	0.00191667
Stage D_HALLMARK	SIZE	ES	NES	NOM p-val	FDR q-val
HALLMARK_EPITHELIAL_MESENCHYMAL_TRANSITION	117	0.449753	2.11829	0	0.0015
HALLMARK_COMPLEMENT	109	0.421627	1.95441	0	0.00315126
HALLMARK_TNFA_SIGNALING_VIA_NFKB	114	0.42053	1.94768	0	0.00263025
HALLMARK_APICAL_JUNCTION	107	0.413524	1.91395	0	0.00357272
HALLMARK_COAGULATION	72	0.443441	1.9132	0	0.00285818
HALLMARK_PI3K_AKT_MTOR_SIGNALING	54	0.458814	1.89368	0	0.00264652
HALLMARK_PROTEIN_SECRETION	52	0.443779	1.77751	0	0.00706866
HALLMARK_MITOTIC_SPINDLE	128	0.351604	1.70132	0	0.0133014
HALLMARK_APOPTOSIS	82	0.388594	1.69859	0	0.012327
HALLMARK_KRAS_SIGNALING_UP	98	0.365246	1.67979	0	0.013934
HALLMARK_IL6_JAK_STAT3_SIGNALING	42	0.425089	1.64476	0.00319489	0.0170398
HALLMARK_HYPOXIA	110	0.336536	1.5453	0	0.0325077
Stage D_BioCarta	SIZE	ES	NES	NOM p-val	FDR q-val
RHO_PATHWAY	18	0.75119	2.32091	0	0.00177419
MPR_PATHWAY	17	0.672899	2.09055	0	0.00704993
ACTINY_PATHWAY	13	0.724848	1.99251	0	0.0188819
BCELLSURVIVAL_PATHWAY	12	0.706526	1.97617	0	0.0161072
TPO_PATHWAY	13	0.653041	1.81221	0	0.0722613
VEGF_PATHWAY	20	0.574651	1.781	0.00501253	0.0767138
Stage E_Hallmark	SIZE	ES	NES	NOM p-val	FDR q-val
HALLMARK_EPITHELIAL_MESENCHYMAL_TRANSITION	116	0.39777	1.87059	0	0.0214222
HALLMARK_TNFA_SIGNALING_VIA_NFKB	114	0.388855	1.8427	0	0.0133838
HALLMARK_COMPLEMENT	112	0.37566	1.77465	0	0.027664
HALLMARK_APOPTOSIS	83	0.401514	1.77451	0	0.020748
HALLMARK_COAGULATION	71	0.405779	1.74791	0	0.018465
HALLMARK_APICAL_JUNCTION	108	0.375826	1.72629	0	0.017286
HALLMARK_PI3K_AKT_MTOR_SIGNALING	55	0.391654	1.63977	0	0.0222839
HALLMARK_KRAS_SIGNALING_UP	102	0.35231	1.62062	0	0.0244178
HALLMARK_IL6_JAK_STAT3_SIGNALING	46	0.410372	1.61397	0	0.0224893
HALLMARK_ALLOGRAFT_REJECTION	85	0.347923	1.57827	0	0.0269283
Stage E_BioCarta	SIZE	ES	NES	NOM p-val	FDR q-val
RHO_PATHWAY	18	0.66316	2.076	0	0.0303301
VEGF_PATHWAY	20	0.567845	1.84209	0	0.126349
ACTINY_PATHWAY	13	0.62302	1.76147	0.00333333	0.166417
Stage F_HALLMARK	SIZE	ES	NES	NOM p-val	FDR q-val
EPITHELIAL_MESENCHYMAL_TRANSITION	112	0.380679	2.14029	0	0.00520833
TNFA_SIGNALING_VIA_NFKB	109	0.382826	2.05658	0	0.0078125
COAGULATION	69	0.35231	1.68176	0	0.0407118
APICAL_JUNCTION	107	0.315164	1.67182	0	0.0325694
P53_PATHWAY	96	0.269778	1.46577	0	0.0819445
APOPTOSIS	84	0.288958	1.448	0	0.0786706
HYPOXIA	109	0.250699	1.40598	0	0.0916233
COMPLEMENT	108	0.246132	1.33894	0	0.124846
PI3K_AKT_MTOR_SIGNALING	55	0.304442	1.33598	0	0.115486
Stage F_BioCarta	SIZE	ES	NES	NOM p-val	FDR q-val
RHO_PATHWAY	17	0.701092	2.39199	0	0
IL6_PATHWAY	12	0.64088	1.96467	0.00584795	0.0788012

## Sheet: Supplementary Table 2
Supplementary Table 2. Gene sets enriched in cell differentiated on LM411-E8, compared to those on Matrigel. Data sets of samples at stage C to F were independently analyzed by GSEA. Genes with RPKM >0 in at least one sample were applied to the analysis. Gene sets of significantly (FDR<0.25, p<0.05) up-represented pathways in BioCarta (size-filtered by 12-500) were shown. No pathway was significa…
MGvsLM_StageC_BioCarta	SIZE	ES	NES	NOM p-val	FDR q-val
BCR_PATHWAY	19	0.600069	1.76369	0	0.227564
VEGF_PATHWAY	20	0.552423	1.63436	0.0128205	0.203322
GPCR_PATHWAY	17	0.55504	1.58529	0.0315091	0.241382
MGvsLM_StageD_BioCarta	SIZE	ES	NES	NOM p-val	FDR q-val
RHO_PATHWAY	17	0.686036	1.9892	0	0.0214056
ACTINY_PATHWAY	13	0.631932	1.74507	0.00362976	0.199131
EGF_PATHWAY	14	0.594896	1.67428	0.00967118	0.234128
KERATINOCYTE_PATHWAY	23	0.511036	1.66004	0.0114286	0.199324
EPO_PATHWAY	12	0.60804	1.64898	0.0244821	0.179307
PDGF_PATHWAY	15	0.573647	1.61959	0.0220588	0.188929
TNFR1_PATHWAY	20	0.512149	1.60927	0.0262172	0.176942
STRESS_PATHWAY	15	0.562537	1.5943	0.0248092	0.174925
GH_PATHWAY	16	0.529474	1.53629	0.0484171	0.23759
MGvsLM_StageE_BioCarta	SIZE	ES	NES	NOM p-val	FDR q-val
STRESS_PATHWAY	16	0.67094	1.98643	0	0.0551165
IL1R_PATHWAY	18	0.571517	1.77991	0.00656455	0.172115
P38MAPK_PATHWAY	19	0.552018	1.72346	0.015625	0.187937
DEATH_PATHWAY	14	0.584443	1.69815	0.0230415	0.166785
RELA_PATHWAY	12	0.606059	1.64965	0.0151515	0.185362
TNFR1_PATHWAY	21	0.504767	1.64638	0.00904977	0.15743
KERATINOCYTE_PATHWAY	26	0.478846	1.64374	0.0216346	0.137029
HIVNEF_PATHWAY	28	0.458607	1.63091	0.0178174	0.129865
NFKB_PATHWAY	16	0.53179	1.61379	0.0114679	0.128262
PDGF_PATHWAY	15	0.548785	1.5731	0.0367171	0.152889
RHO_PATHWAY	17	0.512455	1.56929	0.0363248	0.143747
TCR_PATHWAY	24	0.446868	1.50605	0.0384615	0.198872

## Sheet: Supplementary Table 3
Supplementary Table 3: Ct values for gene expression data. PH010 Wnt signaling pathway (Human)
No.	Accession#	Symbol	PSC		Undefined	Defined
			Day00-1	Day00-2	Day03	Day02	Day06
1	NM_001127511.1	APC	27.9534	27.9659	33.9513	29.9651	33.9743
2	NM_001664.2	RHOA	20.9571	21.0023	31.9545	32.9581	20.944
3	NM_053056.2	CCND1	23.9533	24.0296	33.935	33.9432	33.9457
4	NM_015981.3	CAMK2A	36.9921	36.897	37.0484	36.9544	37.0831
5	NM_001759.3	CCND2	21.9414	21.9601	32.9348	33.9361	33.919
6	NM_001136017.2	CCND3	22.9553	22.9768	32.9463	34.9487	33.9379
7	NM_004380.2	CREBBP	27.9489	27.9518	37.0143	37.0778	37.0185
8	NM_001025105.1	CSNK1A1	22.9525	22.9216	32.9723	30.9669	32.9736
9	NM_152221.2	CSNK1E	25.9371	25.9453	27.9298	27.9328	32.9165
10	NM_177559.2	CSNK2A1	24.948	25.0357	35.9379	35.9354	35.9388
11	NM_001083914.1	CTBP2	19.9746	19.8827	19.9871	20.9892	19.979
12	NM_000181.2	GUSB	25.9526	25.9396	36.9921	37.0373	36.9357
13	NM_001098210.1	CTNNB1	23.9487	23.8829	34.9465	36.988	34.9322
14	NM_004421.2	DVL1	34.9549	34.9425	36.9509	35.9489	36.9592
15	NM_001146156.1	GSK3B	27.9402	27.9678	24.9375	23.9411	31.9406
16	NM_002228.3	JUN	25.9529	25.9767	32.9465	35.9555	20.9504
17	NM_002336.2	LRP6	26.9526	26.8589	37.0079	37.0069	36.9684
18	NM_005901.4	SMAD2	35.9639	35.9847	35.9571	34.9556	36.9546
19	NM_001145104.1	SMAD3	23.9463	23.9981	34.9547	33.9601	34.9398
20	NM_005359.5	SMAD4	24.9504	24.9173	36.9567	36.964	36.997
21	NM_002423.3	MMP7	27.9398	27.9761	28.9352	26.9326	28.9375
22	NM_002467.3	MYC	22.9471	22.8758	34.9437	30.9421	34.9444
23	NM_172390.1	NFATC1	34.9201	34.87	26.9119	36.9591	35.9176
24	NM_000194.2	HPRT1	20.9494	20.8587	15.9424	16.9463	24.9397
25	NM_004573.2	PLCB2				37.0941
26	NM_177435.2	PPARD	36.9986	37.0809	37.0759	37.1856	37.1298
27	NM_002715.2	PPP2CA	25.9486	25.9476	35.9554	35.9425	36.9472
28	NM_014225.4	PPP2R1A	18.9363	18.8778	27.9317	27.929	29.9241
29	NM_001130692.1	PPP3CA	36.9485	36.8577	35.9582	35.951	37.092
30	NM_000945.3	PPP3R1	30.9447	30.949	31.9503	29.9465	33.9339
31	NM_207578.1	PRKACB	36.9594	36.9185	37.0122	36.9622	37.0311
32	NM_002737.2	PRKCA	23.941	23.9535	35.9392	35.953	35.9523
33	NM_139046.1	MAPK8	24.9415	25.0127	35.9375	35.9248	36.9376
34	NM_005044.3	PRKX	36.9474	36.9715	35.9441	36.9486	36.9527
35	NM_007318.2	PSEN1	24.9519	24.9507	35.9472	37.0266	35.9469
36	NM_000291.3	PGK1	22.9645	22.9545	25.9532	34.9601	32.9454
37	NM_006908.4	RAC1	22.9433	22.9613	32.944	29.944	33.9265
38	NM_005406.2	ROCK1	26.9534	26.8638	28.947	31.9602	35.9562
39	NM_003012.3	SFRP1	22.9481	22.8766	32.9415	29.9394	33.9362
40	NM_003013.2	SFRP2	18.9416	18.9067	21.9329	29.9446	29.9312
41	NM_003014.3	SFRP4	35.9687	35.8891	35.9705	36.9487	36.9792
42	NM_003031.3	SIAH1	37.0276	37.0551	37.0778	37.0906	37.0818
43	NM_170679.2	SKP1	19.9355	20.0155	23.9358	22.9419	29.9297
44	NM_145333.1	MAP3K7	35.9526	35.858	36.9803	35.9626	37.0566
45	NM_001139467.1	TBL1X	27.9373	28.0277	34.9312	32.9236	34.9272
46	NM_201634.2	TCF7	33.9444	33.9656	26.9431	25.9632	32.9411
47	NM_001126115.1	TP53	21.9443	21.8945	31.9466	32.9455	21.9456
48	NM_001101.3	ACTB	11.9416	12.0162	15.9387	13.9491	15.9335
49	NM_005430.3	WNT1	36.9663	37.0221	34.9388	34.9389	36.9927
50	NM_003391.2	WNT2	36.9863	37.081	36.9659	37.0083	36.9937
51	NM_030753.3	WNT3	36.9961	37.0682	37.0273	36.9416	37.0023
52	NM_003392.3	WNT5A	32.9709	32.9556	35.9688	32.9656	36.9912
53	NM_004625.3	WNT7A	35.9577	35.8699	36.9858	35.9516	37.0073
54	NM_058238.2	WNT7B	37.0993	37.0071		37.2036	37.0421
55	NM_003393.3	WNT8B	32.9733	32.959	33.9572	30.9524	35.966
56	NM_003394.2	WNT10B	35.968	35.9849	36.9937	35.9556	36.9886
57	NM_004626.2	WNT11	37.1042	37.1698	37.0761	37.1009	37.1018
58	NM_024494.2	WNT2B	36.9902	36.9951	37.0334	35.9807	36.9944
59	NM_003395.2	WNT9A	36.9415	36.8721	36.9712	37.0084	37.0401
60	NM_002046.3	GAPDH	15.9667	15.9441	21.947	26.9651	18.9408
61	NM_003396.1	WNT9B	37.0412	37.0053	37.0641	36.9516	37.0785
62	NM_005438.3	FOSL1	26.9508	27.0384	30.9448	36.9957	37.0021
63	NM_181050.1	AXIN1	24.9509	24.9669	34.9487	35.9458	35.9581
64	NM_003505.1	FZD1	32.9819	32.9582	30.9433	28.9815	33.9801
65	NM_012193.2	FZD4	37.0003	36.9217	36.932	36.9888	35.9329
66	NM_003507.1	FZD7	20.9519	20.9413	22.9431	32.9483	32.945
67	NM_003592.2	CUL1	22.9438	22.8636	35.9379	36.9506	35.9465
68	NM_003707.2	RUVBL1	20.9461	20.9701	32.9516	32.9436	32.9388
69	NM_033637.2	BTRC	35.9648	35.9479	36.9636	35.9633	36.9656
70	NM_005454.2	CER1	31.9462	31.9927	30.935	31.9471	32.9359
71	NM_014248.2	RBX1	17.9465	17.922	20.9463	27.9486	30.9508
72	NM_003194.3	TBP	23.9553	23.8709	34.949	36.9486	36.9482
73	NM_005479.3	FRAT1			27.9607	36.9847	35.9602
74	NM_001113178.1	NFAT5	37.0588	37.0091	37.0892		37.0206
75	NM_007191.3	WIF1	37.1468	37.2151
76	NM_007236.4	CHP	36.9393	37.0123	37.0004	36.973	37.1539
77	NM_012242.2	DKK1	30.9486	30.866	23.9375	20.9498	28.9373
78	NM_014992.1	DAAM1	37.065	37.1171	30.9319	37.048
79	NM_014412.2	CACYBP	18.9413	19.0094	29.938	21.944	28.9333
80	NM_014420.2	DKK4	33.9597	33.9464	35.9774	32.9698	35.975
81	NM_001130713.1	LEF1	29.9385	30.0279	33.9519	28.951	34.9695
82	NM_057168.1	WNT16	30.9805	31.0275	33.9753	28.9968	32.9834
83	NM_016231.4	NLK	37.009	36.9597	37.0445	37.1709	37.0839
84	NM_004048.2	B2M	37.0218	37.0362		36.9477	37.1874
85	NM_030761.4	WNT4	36.9513	36.8789	25.9467	33.9464	34.9441
86	NM_001012329.1	CTNNBIP1	24.9515	24.8634	24.9495	34.9649	33.9459
87	NM_020335.1	VANGL2	23.944	23.8485	26.9594	22.9555	26.9576
88	NM_020920.2	CHD8	34.9468	34.9375
89	NM_021627.2	SENP2	19.9386	19.9081	23.9587	19.9433	24.9639
90	NM_022454.3	SOX17	35.9815	35.9971	36.9825	35.9664
91	NM_203475.1	PORCN	21.9433	21.9536	32.9471	35.9541	32.9339
92	NM_025212.1	CXXC4				37.0474
93	NM_030775.2	WNT5B				37.1401	37.0503
94	NM_033119.3	NKD1	37.0411	37.0217	35.9674	35.9605	36.9861
95	NM_001144882.1	PRICKLE1	27.9565	27.9882	31.9571	37.0578	37.0958
96	NM_021130.3	PPIA	15.958	15.9605	19.9427	19.9488	18.9361

## Sheet: Supplementary Table 4
Supplementary Table 4: Ct values for gene expression data. PH002 Cell-cycle (Human)
No.	Accession#	Symbol	PSC		Undefined	Defined
			Day00-1	Day00-2	Day03	Day02	Day06
1	NM_000051	ATM	37.1068	37.1049	36.9509	37.1012	37.1241
2	NM_000321	RB1	34.9394	34.9584	37.0097	36.9904	37.0943
3	NM_000389	CDKN1A	24.9449	24.9569	34.9353	34.9383	35.9403
4	NM_000546	TP53	20.9295	20.9428	30.9265	29.9329	20.926
5	NM_000660	TGFB1	32.9406	32.9441	37.0931	35.9416	27.9356
6	NM_001003652	SMAD2	36.9934	36.9914	32.9512	36.9533	37.03
7	NM_001005735	CHEK2	37.0654	37.0588	33.9472	37.0912	37.044
8	NM_001007793	BUB3	19.942	19.952	29.9646	23.95	30.9376
9	NM_001013837	MAD1L1	23.9449	23.9459	34.9496	34.9437	34.9429
10	NM_001078645	CDC16	25.9396	25.9353	35.9565	36.9823	36.9542
11	NM_001079846	CREBBP	23.9326	23.926	31.9292	35.9291	34.9268
12	NM_000181	GUSB	22.9243	22.9326	34.9229	34.936	34.9248
13	NM_001083588	E2F5	23.9406	23.9422	33.9308	34.9368	34.932
14	NM_001184	ATR			36.9315	37.0491	37.0786
15	NM_001211	BUB1B	36.9903	37.0008	36.9251	37.0565	36.9857
16	NM_001237	CCNA2	20.9411	20.9402	30.9577	27.9385	31.9335
17	NM_001238	CCNE1	22.9244	22.9339	29.9088	22.9423	30.9023
18	NM_001254	CDC6	21.9398	21.9437	31.9331	24.9327	31.9316
19	NM_001255	CDC20	18.9381	18.9545	27.9318	19.9359	20.9295
20	NM_001256	CDC27	37.057	37.059	36.9837
21	NM_001259	CDK6	34.9309	34.9288	34.9252	36.923	33.9278
22	NM_001274	CHEK1	23.9329	23.9412	34.9329	35.9309	35.9334
23	NM_001527	HDAC2	20.9296	20.9264	32.9316	32.9339	30.924
24	NM_000194	HPRT1	19.9412	19.9475	15.9363	14.934	23.9371
25	NM_001760	CCND3	23.9399	23.9497	35.9387	36.9405	36.9448
26	NM_001786	CDC2	20.9306	20.9444	31.9297	29.9345	32.9346
27	NM_001789	CDC25A	22.9411	22.9357	33.9342	34.9384	34.9408
28	NM_001799	CDK7	37.0666	37.0603	36.9531	37.0988	35.9492
29	NM_001924	GADD45A	37.1493	37.1442		37.0398
30	NM_001949	E2F3	35.9758	35.9738	30.9661	34.953	34.9722
31	NM_001950	E2F4	21.941	21.9584	33.9462	34.9419	34.9423
32	NM_002093	GSK3B	26.9362	26.9424	21.9287	23.931	30.9266
33	NM_002358	MAD2L1	17.9259	17.9234	28.9256	29.9254	29.9236
34	NM_002388	MCM3	19.9444	19.9469	30.9393	28.9438	31.94
35	NM_002552	ORC4L	36.9702	36.9686	37.0103		37.0575
36	NM_000291	PGK1	18.9373	18.9544	29.938	23.9389	30.9357
37	NM_002553	ORC5L	37.1052	37.1096
38	NM_002592	PCNA	16.9367	16.93	21.9315	24.9411	17.929
39	NM_002895	RBL1			37.0521	37.0935	37.05
40	NM_003238	TGFB2	37.0491	37.0438	35.9737	37.0262	36.9856
41	NM_003239	TGFB3	37.0725	37.0875	36.9847	37.3572	37.0329
42	NM_003390	WEE1	26.9347	26.9492	18.9374	17.9328	26.9335
43	NM_003406	YWHAZ	20.9389	20.9334	24.9394	21.9423	29.9335
44	NM_003503	CDC7	35.9486	35.9575	27.9294	32.944	35.961
45	NM_003504	CDC45L	23.9503	23.9639	31.9269	31.9263	34.9314
46	NM_003592	CUL1	21.937	21.9418	33.9394	34.9458	33.9329
47	NM_003671	CDC14B	25.932	25.9506	26.9879	35.985	35.9763
48	NM_001101	ACTB	11.9331	11.9445	12.9294	15.9436	14.9266
49	NM_003914	CCNA1	33.9314	33.9315	33.9133	33.9271	35.9133
50	NM_004153	ORC1L	26.9428	26.9391	36.9315	37.0872
51	NM_004336	BUB1	33.9352	33.9388	37.0861	37.0667	30.9317
52	NM_004358	CDC25B	22.9225	22.914	22.9603	24.9438	26.9688
53	NM_004661	CDC23			36.9277
54	NM_004701	CCNB2	19.9336	19.9272	29.9276	25.9331	20.925
55	NM_004936	CDKN2B			37.0396
56	NM_004964	HDAC1	20.9284	20.9329	28.9483	29.934	31.9415
57	NM_005030	PLK1	22.9431	22.9484	34.9398	35.9417	34.9377
58	NM_005225	E2F1	27.9291	27.9489	28.9082	23.9351	32.911
59	NM_005359	SMAD4	21.9358	21.9358	32.934	33.9483	33.9335
60	NM_002046	GAPDH	13.9376	13.9539	21.9312	19.942	17.9334
61	NM_005611	RBL2	35.9405	35.9565	36.9285	35.9181	37.0678
62	NM_005902	SMAD3	20.9373	20.9402	31.9318	31.9339	31.9311
63	NM_005914	MCM4	23.9428	23.9441	33.9257	31.9365	34.9275
64	NM_005916	MCM7	20.924	20.9409	32.9278	32.9302	33.9296
65	NM_005983	SKP2	22.9341	22.9534	33.9218	33.9355	34.9248
66	NM_006142	SFN	21.9374	21.9512	32.9317	32.9338	32.9283
67	NM_006306	SMC1A	23.944	23.9348	25.9392	30.9398	32.9327
68	NM_006341	MAD2L2	16.9357	16.9345	26.9282	19.9314	27.9377
69	NM_006705	GADD45G	25.9377	25.9474	16.9354	21.9359	24.9327
70	NM_006716	DBF4	37.0121	37.0267	33.9354	35.9508	36.9464
71	NM_006739	MCM5	17.9353	17.9486	29.9468	28.9369	29.9359
72	NM_003194	TBP	20.9309	20.9298	32.9352	33.9368	32.9277
73	NM_006761	YWHAE	18.9354	18.9272	25.9261	25.9275	29.9234
74	NM_006826	YWHAQ	18.9338	18.9248	30.938	30.9344	30.9281
75	NM_006878	MDM2	36.9162	36.9293	35.9198	37.0929	37.108
76	NM_006904	PRKDC	23.9364	23.9474	35.9758	37.0676	34.9393
77	NM_006930	SKP1A	19.9381	19.9331	21.9347	23.9392	28.9329
78	NM_007111	TFDP1	21.938	21.9316	33.9408	33.9387	33.9401
79	NM_007313	ABL1	19.94	19.9553	30.9317	23.9411	31.934
80	NM_012381	ORC3L	28.9352	28.953	34.9335	25.9439	35.927
81	NM_012479	YWHAG	20.9414	20.9403	29.9313	25.9424	29.927
82	NM_013367	ANAPC4	24.9366	24.9497	35.9464	35.9273	36.9451
83	NM_014248	RBX1	17.9492	17.9466	27.9386	20.9448	27.9366
84	NM_004048	B2M			37.0409	37.1208
85	NM_014885	ANAPC10			37.0487
86	NM_015675	GADD45B	21.9429	21.9552	32.9398	32.9438	33.9376
87	NM_016237	ANAPC5	22.941	22.9514	32.9366	23.9403	32.9373
88	NM_016263	FZR1	36.9207	36.9279	33.921	36.941	36.9274
89	NM_031966	CCNB1	20.9362	20.9489	30.9294	31.9344	31.927
90	NM_033312	CDC14A	37.0718	37.0899	36.9368	37.0309
91	NM_052827	CDK2	23.9379	23.9343	30.9203	33.9321	32.9333
92	NM_053056	CCND1	21.9362	21.931	32.9387	32.9403	32.9275
93	NM_078626	CDKN2C			36.9965		36.9658
94	NM_079421	CDKN2D	37.1005	37.1114	37.0112		37.0415
95	NM_139323	YWHAB	21.9395	21.9592	32.9422	33.9361	33.9349
96	NM_021130	PPIA	14.941	14.9562	18.9389	19.9464	18.9377
